# Supplementary material for: Machine Learning and Computed Tomography Radiomics to Predict Disease Progression to Upfront Pembrolizumab Monotherapy in Advanced Non-Small-Cell Lung Cancer: A Pilot Study
Source: Cancers (Basel). 2024 Dec 28;17(1):58. doi: 10.3390/cancers17010058 (PMC11719007; doi:10.3390/cancers17010058)
Supplement: Supplementary file 1 [file cancers-17-00058-s001.zip]

Archive with 1 entries (1 files):
- cancers-3344352-supplementary.pdf
